# Supplementary material for: Ethanol preservation and pretreatments facilitate quality DNA extractions in recalcitrant plant species
Source: Appl Plant Sci. 2023 Jun 1;11(3):e11519. doi: 10.1002/aps3.11519 (PMC10278939; doi:10.1002/aps3.11519)
Supplement: Supplementary file 1 — Appendix S1. Data that were analyzed statistically to produce Figure 4. Columns A through M contain collection information related to the herbarium samples used in the experimental DNA extractions. Columns N through AB enumerate the quality and quantity of DNA extracted from each specimen using the standard CTAB protocol. Comparative data were collected for DNAs extracted using the newly developed method involving ethanol pretreatment, sorbitol wash, and proteinase K digestion; these data are listed in columns AF through AT. [file APS3-11-e11519-s001.xlsx]

## Sheet: DNA_extractions_pilot
Johson et al.—Applications in Plant Sciences 2023 11(3)—Data Supplement S1
DOI 10.1002/aps3.11519
Appendix S1. Data that were analyzed statistically to produce Figure 4. Columns A through M contain collection information related to the herbarium samples used in the experimental DNA extractions. Columns N through AB enumerate the quality and quantity of DNA extracted from each specimen using the standard CTAB protocol.
Comparative data were collected for DNAs extracted using the newly developed method involving ethanol pretreatment, sorbitol wash, and proteinase K digestion; these data are listed in columns AF through AT.
unique_id	genus	species		variety	locality	hebarium	acc_num	collector	Coll. No.		date	year	extraction_approach	Extraction Date	zymo_column_purification	Dry tissue mass (mg)	Homogenization Notes	Pellet Notes	Qubit concentration (ng/ul)	ng DNA/mg dry tissue	NanoDrop Conc. (ng/µl)	A260/280	A260/230	volume (µl)	buffer	total dna (µl)	gel_file_name_and_row (add to lab work folder on shared drive)	purity_nanodrop	notes		extraction_approach	Extraction Date	zymo_column_purification	Dry tissue mass (mg)	Homogenization Notes	Pellet Notes	Qubit concentration (ng/ul)	ng DNA/mg dry tissue	NanoDrop Conc. (ng/µl)	A260/280	A260/230	volume (µl)	buffer	total dna (µl)	gel_file_name_and_row (add to lab work folder on shared drive)		notes
GJ01	Peperomia	mauiensis	Peperomia mauiensis		Maui	Mo/ L/ WM		Wagner et al.	5835	Wagner et al. 5835	1988-03-06	1988	CTAB with Autogen Reagents	2021-05-07	no	8.1		mucousy, brown-red	1.1	0.135802	47	1.62	0.5	145	R9 (TE)	159.5	Hawaii_DNAs_GJ01_08.jpg			2	Sorbitol, SDS, ProtK, BME, Chloroform, NH4COOH	28Jun-1Jul2021	No	13.3		opaque, medium brown, mishapened	4.32	0.324812	49.2	1.92	1.66	94	TE (Autogen R9)	406.08	Hawaii_DNAs_redo_GJ01_10.JPG	pre-treament ethanol didn't fully evaporate before LN grinding)
GJ02	Peperomia	hypoleuca	Peperomia hypoleuca		Hawaii	H		Wagner et al.	5975	Wagner et al. 5975	1988-03-13	1988	CTAB with Autogen Reagents	2021-05-07	no	14.1	slightly viscous	mucousy, brown-red	8.54	0.605674	68.8	1.84	0.81	145	R9 (TE)	1238.3	Hawaii_DNAs_GJ01_08.jpg			3	Sorbitol, SDS, ProtK, BME, Chloroform, NH4COOH	28Jun-1Jul2021	No	4.2		transparent, off-white	0.136	0.032381	5.5	1.49	0.61	94	TE (Autogen R9)	12.784	Hawaii_DNAs_redo_GJ01_10.JPG	pre-treament ethanol didn't fully evaporate before LN grinding)
GJ03	Peperomia	alternifolia	Peperomia alternifolia		Molokai	Mo/ L/ M		Wiebke & Nitta	3185	Wiebke & Nitta 3185	1928-08-01	1928	CTAB with Autogen Reagents	2021-05-07	no	4.6		black tight firm	1.15	0.25	51	1.6	1.01	145	R9 (TE)	166.75	Hawaii_DNAs_GJ01_08.jpg			4	Sorbitol, SDS, ProtK, BME, Chloroform, NH4COOH	28Jun-1Jul2021	No	2.2		translucent white	1.72	0.781818	29.1	1.99	1.25	94	TE (Autogen R9)	161.68	Hawaii_DNAs_redo_GJ01_10.JPG
GJ04	Lysimachia	remyi	Lysimachia remyi		Maui	Mo/ M		Wood	3212	Wood 3212	1994-05-20	1994	CTAB with Autogen Reagents	2021-05-07	no	4.2		white with some polysaccharides	5.42	1.29048	70.9	2.03	1.46	145	R9 (TE)	785.9	Hawaii_DNAs_GJ01_08.jpg			5	Sorbitol, SDS, ProtK, BME, Chloroform, NH4COOH	28Jun-1Jul2021	No	0.4		no visible pellet	0.005	0.0125	-0.7	0.57	0.33	94	TE (Autogen R9)	0.47	Hawaii_DNAs_redo_GJ01_10.JPG
GJ05	Panicum	pellitum	Panicum pellitum		Hawaii	Ni/ K/ L/ M/ H		Flynn et al.	5973	Flynn et al. 5973	1996-03-20	1996	CTAB with Autogen Reagents	2021-05-07	no	4.7		black tight firm	6.36	1.35319	83.5	2.04	1.67	145	R9 (TE)	922.2	Hawaii_DNAs_GJ01_08.jpg			6	Sorbitol, SDS, ProtK, BME, Chloroform, NH4COOH	28Jun-1Jul2021	No	1.7	small chunks	opaque, medium-brown	11.9	7	186.7	2.06	1.91	94	TE (Autogen R9)	1118.6	Hawaii_DNAs_redo_GJ01_10.JPG
GJ06	Kadua	tryblium	Kadua tryblium		Kauai	K (Mt Kahili; Wahiawa Stream; rim of Kalalau Valley)		Wood	13458	Wood 13458	2009-01-29	2009	CTAB with Autogen Reagents	2021-05-07	no	19.8	Black supernatant with small chunks	large and black	7.78	0.392929	191.4	1.48	0.87	145	R9 (TE)	1128.1	Hawaii_DNAs_GJ01_08.jpg			7	Sorbitol, SDS, ProtK, BME, Chloroform, NH4COOH	28Jun-1Jul2021	No	15.3	small chunks	transparent, deep yellow, mucousy	4.4	0.287582	120.2	1.86	0.88	94	TE (Autogen R9)	413.6	Hawaii_DNAs_redo_GJ01_10.JPG
GJ07	Lysimachia	forbesii	Lysimachia forbesii		Oahu	O (Ko: Castle Trail) (ex)		Degener	17689	Degener 17689	1932-06-22	1932	CTAB with Autogen Reagents	2021-05-07	no	13.3	small chuncks.red supernatant	beige and mucousy	4.46	0.335338	116.2	1.72	0.93	145	R9 (TE)	646.7	Hawaii_DNAs_GJ01_08.jpg			8	Sorbitol, SDS, ProtK, BME, Chloroform, NH4COOH	28Jun-1Jul2021	No	8.6	large chunks	no visible pellet	6.36	0.739535	74.6	2.06	1.94	94	TE (Autogen R9)	597.84	Hawaii_DNAs_redo_GJ01_10.JPG
GJ08	Kadua	formosa	Kadua formosa		Maui	WM		Perlman & Wood	16397	Perlman & Wood 16397	1998-11-04	1998	CTAB with Autogen Reagents	2021-05-07	no	6.7	Black supernatant with small chunks	small, tight and black	3.96	0.591045	90.2	1.6	0.89	145	R9 (TE)	574.2	Hawaii_DNAs_GJ01_08.jpg			9	Sorbitol, SDS, ProtK, BME, Chloroform, NH4COOH	28Jun-1Jul2021	No	6.9	small chunks	opaque, dark-brown, large	10.9	1.57971	192	1.82	1.18	94	TE (Autogen R9)	1024.6	Hawaii_DNAs_redo_GJ01_10.JPG
GJ09	Kadua	axillaris	Kadua axillaris		Maui	Mo/ M/ H		Wagner et al.	5870	Wagner et al. 5870	1988-03-08	1988	CTAB with Autogen Reagents	2021-05-07	no	7.7		large and black	3	0.38961	88.4	1.65	0.9	145	R9 (TE)	435	Hawaii_DNAs_GJ09_16.jpg			10	Sorbitol, SDS, ProtK, BME, Chloroform, NH4COOH	28Jun-1Jul2021	No	9.8	small chunks	transparent, colorless, mucousy	3.66	0.373469	59	1.51	0.6	94	TE (Autogen R9)	344.04	Hawaii_DNAs_redo_GJ01_10.JPG	pre-treament ethanol didn't fully evaporate before LN grinding)
GJ10	Euphorbia	celastroides	Euphorbia celastroides	amplectens	Molokai	HI		Wood & Espainole	11116	Wood & Espainole 11116	2005-01-26	2005	CTAB with Autogen Reagents	2021-05-07	no	12.2	slightly viscous	beige and mucousy	8.34	0.683607	86.8	1.41	0.73	145	R9 (TE)	1209.3	Hawaii_DNAs_GJ09_16.jpg			11	Sorbitol, SDS, ProtK, BME, Chloroform, NH4COOH	28Jun-1Jul2021	No	13.1		translucent, off-white	17.3	1.32061	139.4	1.94	1.59	94	TE (Autogen R9)	1626.2	Hawaii_DNAs_redo_GJ11_20.JPG
GJ11	Lysimachia	maxima	Lysimachia maxima		Molokai	east Mo (Pelekunu Trail)		Wood & Espainole	11361	Wood & Espainole 11361	2005-05-23	2005	CTAB with Autogen Reagents	2021-05-07	no	13	big chunks that didn't grind	white with some polysaccharides	14.9	1.14615	111.1	1.97	1.58	145	R9 (TE)	2160.5	Hawaii_DNAs_GJ09_16.jpg			12	Sorbitol, SDS, ProtK, BME, Chloroform, NH4COOH	28Jun-1Jul2021	No	4.9		translucent, white	1.76	0.359184	51.2	2.19	2.38	94	TE (Autogen R9)	165.44	Hawaii_DNAs_redo_GJ11_20.JPG
GJ12	Panicum	fauriei	Panicum fauriei	latius	Kauai	HI (Ni: Lehua Islet)		Wood	11132	Wood 11132	2005-02-09	2005	CTAB with Autogen Reagents	2021-05-07	no	3.1		small and beige	2.06	0.664516	36	2.04	1.61	145	R9 (TE)	298.7	Hawaii_DNAs_GJ09_16.jpg			13	Sorbitol, SDS, ProtK, BME, Chloroform, NH4COOH	28Jun-1Jul2021	No	3.7		translucent, white, mishapened	0.56	0.151351	24.8	2.19	2.09	94	TE (Autogen R9)	52.64	Hawaii_DNAs_redo_GJ11_20.JPG
GJ13	Panicum	fauriei	Panicum fauriei	carteri	Oahu, Mokolii Islet	O (Mokoli`i Islet)/ Mo/ L/ M		Herbst	6104	Herbst 6104	1978-05-24	1978	CTAB with Autogen Reagents	2021-05-07	no	3.6		small and beige	1.37	0.380556	55.3	2.07	1.96	145	R9 (TE)	198.65	Hawaii_DNAs_GJ09_16.jpg			14	Sorbitol, SDS, ProtK, BME, Chloroform, NH4COOH	28Jun-1Jul2021	No	14.2	small chunks	transparent, off-white, mucousy	7.96	0.560563	154.4	1.61	0.99	94	TE (Autogen R9)	748.24	Hawaii_DNAs_redo_GJ11_20.JPG
GJ14	Euphorbia	celastroides	Euphorbia celastroides	laehiensis	Lanai	L/ EM (Manawainui)		Spence	308	Spence 308	1973-10-18	1973	CTAB with Autogen Reagents	2021-05-07	no	9.9	small chunks	mucousy, brown-red	11.8	1.19192	257.7	1.18	0.95	145	R9 (TE)	1711	Hawaii_DNAs_GJ09_16.jpg			15	Sorbitol, SDS, ProtK, BME, Chloroform, NH4COOH	28Jun-1Jul2021	No	13.8	small chunks	transparent, off-white, mucousy	7.18	0.52029	99.5	1.8	0.79	94	TE (Autogen R9)	674.92	Hawaii_DNAs_redo_GJ11_20.JPG
GJ15	Tetramolopium	rockii	Tetramolopium rockii	rockii	Molokai	northwest Mo (Mo`omomi)		Wagner et al.	4910	Wagner et al. 4910	1983-07-29	1983	CTAB with Autogen Reagents	2021-05-07	no	16.4	slightly viscous and small chunks	dark brown and mucousy	9.72	0.592683	333.9	1.43	0.62	145	R9 (TE)	1409.4	Hawaii_DNAs_GJ09_16.jpg			16	Sorbitol, SDS, ProtK, BME, Chloroform, NH4COOH	28Jun-1Jul2021	No	4.3		translucent, beige	1.79	0.416279	25.7	1.68	0.82	94	TE (Autogen R9)	168.26	Hawaii_DNAs_redo_GJ11_20.JPG
GJ16	Tetramolopium	capillare	Tetramolopium capillare		Maui	WM (Lahaina Luna to Wailuku; extant only at Kaua`ula)		Perlman et al.	13760	Perlman et al. 13760	1993-09-16	1993	CTAB with Autogen Reagents	2021-05-07	no	5.2	slightly viscous	dark brown tight circular	9.74	1.87308	183.1	1.41	0.71	145	R9 (TE)	1412.3	Hawaii_DNAs_GJ09_16.jpg			17	Sorbitol, SDS, ProtK, BME, Chloroform, NH4COOH	28Jun-1Jul2021	No	19.1	large chunks	opaque, light-brown	6.7	0.350785	79.4	2.1	1.47	94	TE (Autogen R9)	629.8	Hawaii_DNAs_redo_GJ11_20.JPG
GJ17	Geniostoma	helleri	Geniostoma helleri		Kauai	K (Napali Coast)		Perlman & Wood	15509	Perlman & Wood 15509	1996-08-08	1996	CTAB with Autogen Reagents	2021-05-07	no	6.6	Black supernatant	brown tight circular	1.85	0.280303	47.6	1.93	0.64	145	R9 (TE)	268.25	Hawaii_DNAs_GJ17_24.jpg			18	Sorbitol, SDS, ProtK, BME, Chloroform, NH4COOH	28Jun-1Jul2021	No	16.5	large chunks	translucent, yellow-beige	5.02	0.304242	73.2	2.07	1.58	94	TE (Autogen R9)	471.88	Hawaii_DNAs_redo_GJ11_20.JPG
GJ18	Geniostoma	triflorum	Geniostoma triflorum		Molokai	Mo (Mapulehu Valley; Kua and Wawa`ia)		Lau	3421	Lau 3421	1991-08-18	1991	CTAB with Autogen Reagents	2021-05-07	no	11.1	black? supernatant?	beige and brown with soem polysaccharides	2.74	0.246847	51.8	1.91	0.7	145	R9 (TE)	397.3	Hawaii_DNAs_GJ17_24.jpg			19	Sorbitol, SDS, ProtK, BME, Chloroform, NH4COOH	28Jun-1Jul2021	No	13.1	large chunks	translucent, beige	11.6	0.885496	132.7	2.12	2.08	94	TE (Autogen R9)	1090.4	Hawaii_DNAs_redo_GJ11_20.JPG
GJ19	Geniostoma	hedyosmifolium	Geniostoma hedyosmifolium		Maui	Mo/ L/ M/ H		Perlman et al.	23968	Perlman et al. 23968	2014-05-28	2014	CTAB with Autogen Reagents	2021-05-07	no	8.1		white and mucousy	5.08	0.62716	87.6	1.78	0.89	145	R9 (TE)	736.6	Hawaii_DNAs_GJ17_24.jpg			20	Sorbitol, SDS, ProtK, BME, Chloroform, NH4COOH	28Jun-1Jul2021	No	4.8	small chunks	translucent, light-brown	1.28	0.266667	97.7	1.36	0.53	94	TE (Autogen R9)	120.32	Hawaii_DNAs_redo_GJ11_20.JPG
GJ20	Tetramolopium	sylvae	Tetramolopium sylvae		Molokai	windward Mo (Ho`olehua to Pelekunu Valley)/ WM (Kahakuloa)		Wood & LeGrande	9825	Wood & LeGrande 9825	2002-06-06	2002	CTAB with Autogen Reagents	2021-05-07	no	8.7		dark brown and mucousy	2.16	0.248276	304.4	1.28	0.57	145	R9 (TE)	313.2	Hawaii_DNAs_GJ17_24.jpg			21	Sorbitol, SDS, ProtK, BME, Chloroform, NH4COOH	28Jun-1Jul2021	No	23.7	small chunks	translucent, off-white, mucousy	29	1.22363	309.1	1.9	1.96	94	TE (Autogen R9)	2726	Hawaii_DNAs_redo_GJ21_30.JPG
GJ21	Euphorbia	celastroides	Euphorbia celastroides	celastroides	Kauai	N/ Ni/ K		Flynn & Harder	2996	Flynn & Harder 2996	1988-06-09	1988	CTAB with Autogen Reagents	2021-05-07	no	15.6	slightly viscous	beige with some polysaccharides	9.16	0.587179	146.5	1.67	1.13	145	R9 (TE)	1328.2	Hawaii_DNAs_GJ17_24.jpg			22	Sorbitol, SDS, ProtK, BME, Chloroform, NH4COOH	28Jun-1Jul2021	No	8.4		translucent, white	32	3.80952	300.8	2.18	2.32	94	TE (Autogen R9)	3008	Hawaii_DNAs_redo_GJ21_30.JPG
GJ22	Sicyos	anunu	Sicyos anunu		Hawaii	L/ H (SW slope of Kohala Mts; NE and SW slope of Mauna Kea; southeast slope of Mauna Loa)		Herbst	9779	Herbst 9779	1996-07-03	1996	CTAB with Autogen Reagents	2021-05-07	no	9.4	slightly viscous	beige and brown,	6.9	0.734043	97.5	2.01	1.4	145	R9 (TE)	1000.5	Hawaii_DNAs_GJ17_24.jpg			23	Sorbitol, SDS, ProtK, BME, Chloroform, NH4COOH	28Jun-1Jul2021	No	15.1		translucent, off-white	46.8	3.09934	250.7	2.06	2.05	94	TE (Autogen R9)	4399.2	Hawaii_DNAs_redo_GJ21_30.JPG
GJ23	Sicyos	cucumerinus	Sicyos cucumerinus		Maui	K/ Mo/ M/ H		Perlman et al.	22907	Perlman et al. 22907	2012-06-06	2012	CTAB with Autogen Reagents	2021-05-07	no	15.9	slightly viscous	Beige and mucousy	18.8	1.18239	198	2.03	0.85	145	R9 (TE)	2726	Hawaii_DNAs_GJ17_24.jpg			24	Sorbitol, SDS, ProtK, BME, Chloroform, NH4COOH	28Jun-1Jul2021	No	2.8		translucent, off-white	85.2	30.4286	713.6	2.15	2.38	94	TE (Autogen R9)	8008.8	Hawaii_DNAs_redo_GJ21_30.JPG
GJ24	Sicyos	hillebrandii	Sicyos hillebrandii		Maui	EM (Kula)		Oppenheimer	H81402	Oppenheimer H81402	2014-08-12	2014	CTAB with Autogen Reagents	2021-05-07	no	4.8		beige and normal?	4.3	0.895833	129.8	2.16	2.04	145	R9 (TE)	623.5	Hawaii_DNAs_GJ17_24.jpg			25	Sorbitol, SDS, ProtK, BME, Chloroform, NH4COOH	28Jun-1Jul2021	No	10.9	large chunks	translucent, off-white	31.2	2.86239	256	2.08	1.87	94	TE (Autogen R9)	2932.8	Hawaii_DNAs_redo_GJ21_30.JPG	pre-treament ethanol didn't fully evaporate before LN grinding)
GJ25	Psychotria	kaduana	Psychotria kaduana		Kauai	K/ O/ Mo/ L/ M		Perlman	17479	Perlman 17479	2017-07-18	2017	CTAB with Autogen Reagents	2021-05-07	no	15.6	Black supernatant with small chunks	white and brown, normal?	7.72	0.494872	116	1.9	1.08	145	R9 (TE)	1119.4	Hawaii_DNAs_GJ25_30.jpg			26	Sorbitol, SDS, ProtK, BME, Chloroform, NH4COOH	28Jun-1Jul2021	No	24.3	large chunks	translucent, off-white	24.2	0.995885	244.2	2.06	1.84	94	TE (Autogen R9)	2274.8	Hawaii_DNAs_redo_GJ21_30.JPG
GJ26	Psychotria	greenwelliae	Psychotria greenwelliae		Kauai	K (Koke`e)		Wagner et al.	6045	Wagner et al. 6045	1988-04-09	1988	CTAB with Autogen Reagents	2021-05-07	no	14.9	Black supernatant	brown and normal?	9.72	0.652349	81.1	1.94	1.26	145	R9 (TE)	1409.4	Hawaii_DNAs_GJ25_30.jpg			27	Sorbitol, SDS, ProtK, BME, Chloroform, NH4COOH	28Jun-1Jul2021	No	15.3	large chunks	opaque, beige	23.8	1.55556	265.9	1.99	1.51	94	TE (Autogen R9)	2237.2	Hawaii_DNAs_redo_GJ21_30.JPG
GJ27	Psychotria	greenwelliae	Psychotria greenwelliae		Kauai	K (Koke`e)		Lorence et al.	10464	Lorence et al. 10464	2014-07-13	2014	CTAB with Autogen Reagents	2021-05-07	no	11	Black supernatant	red browna nd normal?	5.32	0.483636	122	1.55	0.61	145	R9 (TE)	771.4	Hawaii_DNAs_GJ25_30.jpg			28	Sorbitol, SDS, ProtK, BME, Chloroform, NH4COOH	28Jun-1Jul2021	No	32.2	large chunks	transparent, yellow-brown, mucousy	75.8	2.35404	280.3	1.93	1.66	94	TE (Autogen R9)	7125.2	Hawaii_DNAs_redo_GJ21_30.JPG
GJ28	Pittosporum	halophilum	Pittosporum halophilum		Molokai	Mo (Kalawao; Huelo Islet)		Wood et al.	14464	Wood et al. 14464	2011-01-26	2011	CTAB with Autogen Reagents	2021-05-07	no	21.5	small chunks	dark brown and tight, circular	32.8	1.52558	486.7	1.39	0.78	145	R9 (TE)	4756	Hawaii_DNAs_GJ25_30.jpg			29	Sorbitol, SDS, ProtK, BME, Chloroform, NH4COOH	28Jun-1Jul2021	No	24.4	small chunks	opaque, light-brown	76.4	3.13115	326.1	1.84	1.43	94	TE (Autogen R9)	7181.6	Hawaii_DNAs_redo_GJ21_30.JPG
GJ29	Pittosporum	confertiflorum	Pittosporum confertiflorum		Hawaii	O/ L/ M/ H		Gemmill	328-21	Gemmill 328-21	1996-03-27	1996	CTAB with Autogen Reagents	2021-05-07	no	14.3	very small chunks	dark brown and circular	10.1	0.706294	142.7	1.28	0.66	145	R9 (TE)	1464.5	Hawaii_DNAs_GJ25_30.jpg			30	Sorbitol, SDS, ProtK, BME, Chloroform, NH4COOH	28Jun-1Jul2021	No	28.1	small chunks	translucent, yellow-brown	38.8	1.38078	206	1.86	1.51	94	TE (Autogen R9)	3647.2	Hawaii_DNAs_redo_GJ21_30.JPG
GJ30	Pittosporum	argentifolium	Pittosporum argentifolium		Molokai	Mo/ M		Wood	10565	Wood 10565	2004-02-05	2004	CTAB with Autogen Reagents	2021-05-07	no	19.4		dark brown and circular	31.6	1.62887	463.1	1.29	0.55	145	R9 (TE)	4582	Hawaii_DNAs_GJ25_30.jpg
